# Supplementary material for: Molecular Engineering of Curcumin, an Active Constituent of Curcuma longa L. (Turmeric) of the Family Zingiberaceae with Improved Antiproliferative Activity
Source: Plants (Basel). 2021 Jul 29;10(8):1559. doi: 10.3390/plants10081559 (PMC8398451; doi:10.3390/plants10081559)
Supplement: Supplementary file 1 [file plants-10-01559-s001.zip]

Archive with 1 entries (1 files):
- plants-1286660-supplementary.pdf
